# Supplementary material for: Microbiome-based disease prediction with multimodal variational information bottlenecks
Source: PLoS Comput Biol. 2022 Apr 11;18(4):e1010050. doi: 10.1371/journal.pcbi.1010050 (PMC9022840; doi:10.1371/journal.pcbi.1010050)
Supplement: S1 File — The file contains the hyperparameter space considered for Random Forest in cross-validated grid-search. (TXT) [file pcbi.1010050.s006.txt]

rf_hyper_parameters = [
	{
		'n_estimators': [200, 400, 600, 800, 1000],
		'max_features': ['sqrt', 'log2'],
		'min_samples_leaf': [1, 2, 3, 4, 5],
		'criterion': ['gini', 'entropy']
	}
]
