# Supplementary material for: Microbiome-based disease prediction with multimodal variational information bottlenecks
Source: PLoS Comput Biol. 2022 Apr 11;18(4):e1010050. doi: 10.1371/journal.pcbi.1010050 (PMC9022840; doi:10.1371/journal.pcbi.1010050)
Supplement: S2 File — For all datasets considered in this work, this file presents plots of the 2D MVIB stochastic encodings analogous to Fig 3. The depicted curves are the 95% confidence intervals of the samples’ stochastic encodings z∼p(z|x)=N(μ,σ2I); the points are their means μ. The displayed encodings consist only in the test samples obtained from random training-test splits (i.e. the 20% of the dataset not used for training). The K dimension of the latent space has been set to 2 in order to allow a 2D visualisation. Plots derived from both the optimisation of the JMVIB−T objective (Eq 8) and the optimisation of the JMVIB objective (Eq 5) are included. Five copies of all plots are available, as they are obtained by training the model with five different independent training-test random splits. (ZIP) [file pcbi.1010050.s007.zip]

Archive with 269 entries (240 files):
- s5-file/
- s5-file/bce-and-triplet/
- s5-file/bce-and-triplet/J/
- s5-file/bce-and-triplet/J/Cirrhosis/
- s5-file/bce-and-triplet/J/Cirrhosis/0_embeddings.png
- s5-file/bce-and-triplet/J/Cirrhosis/0_embeddings_95_confidence.png
- s5-file/bce-and-triplet/J/Cirrhosis/1_embeddings.png
- s5-file/bce-and-triplet/J/Cirrhosis/1_embeddings_95_confidence.png
- s5-file/bce-and-triplet/J/Cirrhosis/2_embeddings.png
- s5-file/bce-and-triplet/J/Cirrhosis/2_embeddings_95_confidence.png
- s5-file/bce-and-triplet/J/Cirrhosis/3_embeddings.png
- s5-file/bce-and-triplet/J/Cirrhosis/3_embeddings_95_confidence.png
- s5-file/bce-and-triplet/J/Cirrhosis/4_embeddings.png
- s5-file/bce-and-triplet/J/Cirrhosis/4_embeddings_95_confidence.png
- s5-file/bce-and-triplet/J/Colorectal/
- s5-file/bce-and-triplet/J/Colorectal-EMBL/
- s5-file/bce-and-triplet/J/Colorectal-EMBL/0_embeddings.png
- s5-file/bce-and-triplet/J/Colorectal-EMBL/0_embeddings_95_confidence.png
- s5-file/bce-and-triplet/J/Colorectal-EMBL/1_embeddings.png
- s5-file/bce-and-triplet/J/Colorectal-EMBL/1_embeddings_95_confidence.png
- s5-file/bce-and-triplet/J/Colorectal-EMBL/2_embeddings.png
- s5-file/bce-and-triplet/J/Colorectal-EMBL/2_embeddings_95_confidence.png
- s5-file/bce-and-triplet/J/Colorectal-EMBL/3_embeddings.png
- s5-file/bce-and-triplet/J/Colorectal-EMBL/3_embeddings_95_confidence.png
- s5-file/bce-and-triplet/J/Colorectal-EMBL/4_embeddings.png
- s5-file/bce-and-triplet/J/Colorectal-EMBL/4_embeddings_95_confidence.png
- s5-file/bce-and-triplet/J/Colorectal/0_embeddings.png
- s5-file/bce-and-triplet/J/Colorectal/0_embeddings_95_confidence.png
- s5-file/bce-and-triplet/J/Colorectal/1_embeddings.png
- s5-file/bce-and-triplet/J/Colorectal/1_embeddings_95_confidence.png
- s5-file/bce-and-triplet/J/Colorectal/2_embeddings.png
- s5-file/bce-and-triplet/J/Colorectal/2_embeddings_95_confidence.png
- s5-file/bce-and-triplet/J/Colorectal/3_embeddings.png
- s5-file/bce-and-triplet/J/Colorectal/3_embeddings_95_confidence.png
- s5-file/bce-and-triplet/J/Colorectal/4_embeddings.png
- s5-file/bce-and-triplet/J/Colorectal/4_embeddings_95_confidence.png
- s5-file/bce-and-triplet/J/Delta-Colorectal/
- s5-file/bce-and-triplet/J/Delta-Colorectal/0_embeddings.png
- s5-file/bce-and-triplet/J/Delta-Colorectal/0_embeddings_95_confidence.png
- s5-file/bce-and-triplet/J/Delta-Colorectal/1_embeddings.png
- s5-file/bce-and-triplet/J/Delta-Colorectal/1_embeddings_95_confidence.png
- s5-file/bce-and-triplet/J/Delta-Colorectal/2_embeddings.png
- s5-file/bce-and-triplet/J/Delta-Colorectal/2_embeddings_95_confidence.png
- s5-file/bce-and-triplet/J/Delta-Colorectal/3_embeddings.png
- s5-file/bce-and-triplet/J/Delta-Colorectal/3_embeddings_95_confidence.png
- s5-file/bce-and-triplet/J/Delta-Colorectal/4_embeddings.png
- s5-file/bce-and-triplet/J/Delta-Colorectal/4_embeddings_95_confidence.png
- s5-file/bce-and-triplet/J/Delta-Obesity/
- s5-file/bce-and-triplet/J/Delta-Obesity/0_embeddings.png
- s5-file/bce-and-triplet/J/Delta-Obesity/0_embeddings_95_confidence.png
- s5-file/bce-and-triplet/J/Delta-Obesity/1_embeddings.png
- s5-file/bce-and-triplet/J/Delta-Obesity/1_embeddings_95_confidence.png
- s5-file/bce-and-triplet/J/Delta-Obesity/2_embeddings.png
- s5-file/bce-and-triplet/J/Delta-Obesity/2_embeddings_95_confidence.png
- s5-file/bce-and-triplet/J/Delta-Obesity/3_embeddings.png
- s5-file/bce-and-triplet/J/Delta-Obesity/3_embeddings_95_confidence.png
- s5-file/bce-and-triplet/J/Delta-Obesity/4_embeddings.png
- s5-file/bce-and-triplet/J/Delta-Obesity/4_embeddings_95_confidence.png
- s5-file/bce-and-triplet/J/Early-Colorectal-EMBL/
- s5-file/bce-and-triplet/J/Early-Colorectal-EMBL/0_embeddings.png
- s5-file/bce-and-triplet/J/Early-Colorectal-EMBL/0_embeddings_95_confidence.png
- s5-file/bce-and-triplet/J/Early-Colorectal-EMBL/1_embeddings.png
- s5-file/bce-and-triplet/J/Early-Colorectal-EMBL/1_embeddings_95_confidence.png
- s5-file/bce-and-triplet/J/Early-Colorectal-EMBL/2_embeddings.png
- s5-file/bce-and-triplet/J/Early-Colorectal-EMBL/2_embeddings_95_confidence.png
- s5-file/bce-and-triplet/J/Early-Colorectal-EMBL/3_embeddings.png
- s5-file/bce-and-triplet/J/Early-Colorectal-EMBL/3_embeddings_95_confidence.png
- s5-file/bce-and-triplet/J/Early-Colorectal-EMBL/4_embeddings.png
- s5-file/bce-and-triplet/J/Early-Colorectal-EMBL/4_embeddings_95_confidence.png
- s5-file/bce-and-triplet/J/Hypertension/
- s5-file/bce-and-triplet/J/Hypertension/0_embeddings.png
- s5-file/bce-and-triplet/J/Hypertension/0_embeddings_95_confidence.png
- s5-file/bce-and-triplet/J/Hypertension/1_embeddings.png
- s5-file/bce-and-triplet/J/Hypertension/1_embeddings_95_confidence.png
- s5-file/bce-and-triplet/J/Hypertension/2_embeddings.png
- s5-file/bce-and-triplet/J/Hypertension/2_embeddings_95_confidence.png
- s5-file/bce-and-triplet/J/Hypertension/3_embeddings.png
- s5-file/bce-and-triplet/J/Hypertension/3_embeddings_95_confidence.png
- s5-file/bce-and-triplet/J/Hypertension/4_embeddings.png
- s5-file/bce-and-triplet/J/Hypertension/4_embeddings_95_confidence.png
- s5-file/bce-and-triplet/J/IBD/
- s5-file/bce-and-triplet/J/IBD/0_embeddings.png
- s5-file/bce-and-triplet/J/IBD/0_embeddings_95_confidence.png
- s5-file/bce-and-triplet/J/IBD/1_embeddings.png
- s5-file/bce-and-triplet/J/IBD/1_embeddings_95_confidence.png
- s5-file/bce-and-triplet/J/IBD/2_embeddings.png
- s5-file/bce-and-triplet/J/IBD/2_embeddings_95_confidence.png
- s5-file/bce-and-triplet/J/IBD/3_embeddings.png
- s5-file/bce-and-triplet/J/IBD/3_embeddings_95_confidence.png
- s5-file/bce-and-triplet/J/IBD/4_embeddings.png
- s5-file/bce-and-triplet/J/IBD/4_embeddings_95_confidence.png
- s5-file/bce-and-triplet/J/Obesity/
- s5-file/bce-and-triplet/J/Obesity-joint/
- s5-file/bce-and-triplet/J/Obesity-joint/0_embeddings.png
- s5-file/bce-and-triplet/J/Obesity-joint/0_embeddings_95_confidence.png
- s5-file/bce-and-triplet/J/Obesity-joint/1_embeddings.png
- s5-file/bce-and-triplet/J/Obesity-joint/1_embeddings_95_confidence.png
- s5-file/bce-and-triplet/J/Obesity-joint/2_embeddings.png
- s5-file/bce-and-triplet/J/Obesity-joint/2_embeddings_95_confidence.png
- s5-file/bce-and-triplet/J/Obesity-joint/3_embeddings.png
- s5-file/bce-and-triplet/J/Obesity-joint/3_embeddings_95_confidence.png
- s5-file/bce-and-triplet/J/Obesity-joint/4_embeddings.png
- s5-file/bce-and-triplet/J/Obesity-joint/4_embeddings_95_confidence.png
- s5-file/bce-and-triplet/J/Obesity/0_embeddings.png
- s5-file/bce-and-triplet/J/Obesity/0_embeddings_95_confidence.png
- s5-file/bce-and-triplet/J/Obesity/1_embeddings.png
- s5-file/bce-and-triplet/J/Obesity/1_embeddings_95_confidence.png
- s5-file/bce-and-triplet/J/Obesity/2_embeddings.png
- s5-file/bce-and-triplet/J/Obesity/2_embeddings_95_confidence.png
- s5-file/bce-and-triplet/J/Obesity/3_embeddings.png
- s5-file/bce-and-triplet/J/Obesity/3_embeddings_95_confidence.png
- s5-file/bce-and-triplet/J/Obesity/4_embeddings.png
- s5-file/bce-and-triplet/J/Obesity/4_embeddings_95_confidence.png
- s5-file/bce-and-triplet/J/T2D/
- s5-file/bce-and-triplet/J/T2D/0_embeddings.png
- s5-file/bce-and-triplet/J/T2D/0_embeddings_95_confidence.png
- s5-file/bce-and-triplet/J/T2D/1_embeddings.png
- s5-file/bce-and-triplet/J/T2D/1_embeddings_95_confidence.png
- s5-file/bce-and-triplet/J/T2D/2_embeddings.png
- s5-file/bce-and-triplet/J/T2D/2_embeddings_95_confidence.png
- s5-file/bce-and-triplet/J/T2D/3_embeddings.png
- s5-file/bce-and-triplet/J/T2D/3_embeddings_95_confidence.png
- s5-file/bce-and-triplet/J/T2D/4_embeddings.png
- s5-file/bce-and-triplet/J/T2D/4_embeddings_95_confidence.png
- s5-file/bce-and-triplet/J/WT2D/
- s5-file/bce-and-triplet/J/WT2D/0_embeddings.png
- s5-file/bce-and-triplet/J/WT2D/0_embeddings_95_confidence.png
- s5-file/bce-and-triplet/J/WT2D/1_embeddings.png
- s5-file/bce-and-triplet/J/WT2D/1_embeddings_95_confidence.png
- s5-file/bce-and-triplet/J/WT2D/2_embeddings.png
- s5-file/bce-and-triplet/J/WT2D/2_embeddings_95_confidence.png
- s5-file/bce-and-triplet/J/WT2D/3_embeddings.png
- s5-file/bce-and-triplet/J/WT2D/3_embeddings_95_confidence.png
- s5-file/bce-and-triplet/J/WT2D/4_embeddings.png
- s5-file/bce-and-triplet/J/WT2D/4_embeddings_95_confidence.png
- s5-file/bce-only/
- s5-file/bce-only/J/
- s5-file/bce-only/J/Cirrhosis/
- s5-file/bce-only/J/Cirrhosis/0_embeddings.png
- s5-file/bce-only/J/Cirrhosis/0_embeddings_95_confidence.png
- s5-file/bce-only/J/Cirrhosis/1_embeddings.png
- s5-file/bce-only/J/Cirrhosis/1_embeddings_95_confidence.png
- s5-file/bce-only/J/Cirrhosis/2_embeddings.png
- s5-file/bce-only/J/Cirrhosis/2_embeddings_95_confidence.png
- s5-file/bce-only/J/Cirrhosis/3_embeddings.png
- s5-file/bce-only/J/Cirrhosis/3_embeddings_95_confidence.png
- s5-file/bce-only/J/Cirrhosis/4_embeddings.png
- s5-file/bce-only/J/Cirrhosis/4_embeddings_95_confidence.png
- s5-file/bce-only/J/Colorectal/
- s5-file/bce-only/J/Colorectal-EMBL/
- s5-file/bce-only/J/Colorectal-EMBL/0_embeddings.png
- s5-file/bce-only/J/Colorectal-EMBL/0_embeddings_95_confidence.png
- s5-file/bce-only/J/Colorectal-EMBL/1_embeddings.png
- s5-file/bce-only/J/Colorectal-EMBL/1_embeddings_95_confidence.png
- s5-file/bce-only/J/Colorectal-EMBL/2_embeddings.png
- s5-file/bce-only/J/Colorectal-EMBL/2_embeddings_95_confidence.png
- s5-file/bce-only/J/Colorectal-EMBL/3_embeddings.png
- s5-file/bce-only/J/Colorectal-EMBL/3_embeddings_95_confidence.png
- s5-file/bce-only/J/Colorectal-EMBL/4_embeddings.png
- s5-file/bce-only/J/Colorectal-EMBL/4_embeddings_95_confidence.png
- s5-file/bce-only/J/Colorectal/0_embeddings.png
- s5-file/bce-only/J/Colorectal/0_embeddings_95_confidence.png
- s5-file/bce-only/J/Colorectal/1_embeddings.png
- s5-file/bce-only/J/Colorectal/1_embeddings_95_confidence.png
- s5-file/bce-only/J/Colorectal/2_embeddings.png
- s5-file/bce-only/J/Colorectal/2_embeddings_95_confidence.png
- s5-file/bce-only/J/Colorectal/3_embeddings.png
- s5-file/bce-only/J/Colorectal/3_embeddings_95_confidence.png
- s5-file/bce-only/J/Colorectal/4_embeddings.png
- s5-file/bce-only/J/Colorectal/4_embeddings_95_confidence.png
- s5-file/bce-only/J/Delta-Colorectal/
- s5-file/bce-only/J/Delta-Colorectal/0_embeddings.png
- s5-file/bce-only/J/Delta-Colorectal/0_embeddings_95_confidence.png
- s5-file/bce-only/J/Delta-Colorectal/1_embeddings.png
- s5-file/bce-only/J/Delta-Colorectal/1_embeddings_95_confidence.png
- s5-file/bce-only/J/Delta-Colorectal/2_embeddings.png
- s5-file/bce-only/J/Delta-Colorectal/2_embeddings_95_confidence.png
- s5-file/bce-only/J/Delta-Colorectal/3_embeddings.png
- s5-file/bce-only/J/Delta-Colorectal/3_embeddings_95_confidence.png
- s5-file/bce-only/J/Delta-Colorectal/4_embeddings.png
- s5-file/bce-only/J/Delta-Colorectal/4_embeddings_95_confidence.png
- s5-file/bce-only/J/Delta-Obesity/
- s5-file/bce-only/J/Delta-Obesity/0_embeddings.png
- s5-file/bce-only/J/Delta-Obesity/0_embeddings_95_confidence.png
- s5-file/bce-only/J/Delta-Obesity/1_embeddings.png
- s5-file/bce-only/J/Delta-Obesity/1_embeddings_95_confidence.png
- s5-file/bce-only/J/Delta-Obesity/2_embeddings.png
- s5-file/bce-only/J/Delta-Obesity/2_embeddings_95_confidence.png
- s5-file/bce-only/J/Delta-Obesity/3_embeddings.png
- s5-file/bce-only/J/Delta-Obesity/3_embeddings_95_confidence.png
- s5-file/bce-only/J/Delta-Obesity/4_embeddings.png
- s5-file/bce-only/J/Delta-Obesity/4_embeddings_95_confidence.png
- s5-file/bce-only/J/Early-Colorectal-EMBL/
- s5-file/bce-only/J/Early-Colorectal-EMBL/0_embeddings.png
- s5-file/bce-only/J/Early-Colorectal-EMBL/0_embeddings_95_confidence.png
- s5-file/bce-only/J/Early-Colorectal-EMBL/1_embeddings.png
- s5-file/bce-only/J/Early-Colorectal-EMBL/1_embeddings_95_confidence.png
- s5-file/bce-only/J/Early-Colorectal-EMBL/2_embeddings.png
- s5-file/bce-only/J/Early-Colorectal-EMBL/2_embeddings_95_confidence.png
- s5-file/bce-only/J/Early-Colorectal-EMBL/3_embeddings.png
- s5-file/bce-only/J/Early-Colorectal-EMBL/3_embeddings_95_confidence.png
- s5-file/bce-only/J/Early-Colorectal-EMBL/4_embeddings.png
- s5-file/bce-only/J/Early-Colorectal-EMBL/4_embeddings_95_confidence.png
- s5-file/bce-only/J/Hypertension/
- s5-file/bce-only/J/Hypertension/0_embeddings.png
- s5-file/bce-only/J/Hypertension/0_embeddings_95_confidence.png
- s5-file/bce-only/J/Hypertension/1_embeddings.png
- s5-file/bce-only/J/Hypertension/1_embeddings_95_confidence.png
- s5-file/bce-only/J/Hypertension/2_embeddings.png
- s5-file/bce-only/J/Hypertension/2_embeddings_95_confidence.png
- s5-file/bce-only/J/Hypertension/3_embeddings.png
- s5-file/bce-only/J/Hypertension/3_embeddings_95_confidence.png
- s5-file/bce-only/J/Hypertension/4_embeddings.png
- s5-file/bce-only/J/Hypertension/4_embeddings_95_confidence.png
- s5-file/bce-only/J/IBD/
- s5-file/bce-only/J/IBD/0_embeddings.png
- s5-file/bce-only/J/IBD/0_embeddings_95_confidence.png
- s5-file/bce-only/J/IBD/1_embeddings.png
- s5-file/bce-only/J/IBD/1_embeddings_95_confidence.png
- s5-file/bce-only/J/IBD/2_embeddings.png
- s5-file/bce-only/J/IBD/2_embeddings_95_confidence.png
- s5-file/bce-only/J/IBD/3_embeddings.png
- s5-file/bce-only/J/IBD/3_embeddings_95_confidence.png
- s5-file/bce-only/J/IBD/4_embeddings.png
- s5-file/bce-only/J/IBD/4_embeddings_95_confidence.png
- s5-file/bce-only/J/Obesity/
- s5-file/bce-only/J/Obesity-joint/
- s5-file/bce-only/J/Obesity-joint/0_embeddings.png
- s5-file/bce-only/J/Obesity-joint/0_embeddings_95_confidence.png
- s5-file/bce-only/J/Obesity-joint/1_embeddings.png
- s5-file/bce-only/J/Obesity-joint/1_embeddings_95_confidence.png
- s5-file/bce-only/J/Obesity-joint/2_embeddings.png
- s5-file/bce-only/J/Obesity-joint/2_embeddings_95_confidence.png
- s5-file/bce-only/J/Obesity-joint/3_embeddings.png
- s5-file/bce-only/J/Obesity-joint/3_embeddings_95_confidence.png
- s5-file/bce-only/J/Obesity-joint/4_embeddings.png
- s5-file/bce-only/J/Obesity-joint/4_embeddings_95_confidence.png
- s5-file/bce-only/J/Obesity/0_embeddings.png
- s5-file/bce-only/J/Obesity/0_embeddings_95_confidence.png
- s5-file/bce-only/J/Obesity/1_embeddings.png
- s5-file/bce-only/J/Obesity/1_embeddings_95_confidence.png
- s5-file/bce-only/J/Obesity/2_embeddings.png
- s5-file/bce-only/J/Obesity/2_embeddings_95_confidence.png
- s5-file/bce-only/J/Obesity/3_embeddings.png
- s5-file/bce-only/J/Obesity/3_embeddings_95_confidence.png
- s5-file/bce-only/J/Obesity/4_embeddings.png
- s5-file/bce-only/J/Obesity/4_embeddings_95_confidence.png
- s5-file/bce-only/J/T2D/
- s5-file/bce-only/J/T2D/0_embeddings.png
- s5-file/bce-only/J/T2D/0_embeddings_95_confidence.png
- s5-file/bce-only/J/T2D/1_embeddings.png
- s5-file/bce-only/J/T2D/1_embeddings_95_confidence.png
- s5-file/bce-only/J/T2D/2_embeddings.png
- s5-file/bce-only/J/T2D/2_embeddings_95_confidence.png
- s5-file/bce-only/J/T2D/3_embeddings.png
- s5-file/bce-only/J/T2D/3_embeddings_95_confidence.png
- s5-file/bce-only/J/T2D/4_embeddings.png
- s5-file/bce-only/J/T2D/4_embeddings_95_confidence.png
- s5-file/bce-only/J/WT2D/
- s5-file/bce-only/J/WT2D/0_embeddings.png
- s5-file/bce-only/J/WT2D/0_embeddings_95_confidence.png
- s5-file/bce-only/J/WT2D/1_embeddings.png
- s5-file/bce-only/J/WT2D/1_embeddings_95_confidence.png
- s5-file/bce-only/J/WT2D/2_embeddings.png
- s5-file/bce-only/J/WT2D/2_embeddings_95_confidence.png
- s5-file/bce-only/J/WT2D/3_embeddings.png
- s5-file/bce-only/J/WT2D/3_embeddings_95_confidence.png
- s5-file/bce-only/J/WT2D/4_embeddings.png
- s5-file/bce-only/J/WT2D/4_embeddings_95_confidence.png
