# Supplementary material for: Microbiome-based disease prediction with multimodal variational information bottlenecks
Source: PLoS Comput Biol. 2022 Apr 11;18(4):e1010050. doi: 10.1371/journal.pcbi.1010050 (PMC9022840; doi:10.1371/journal.pcbi.1010050)
Supplement: S3 File — This file presents, for each dataset, the plots of the PCA 2D projections, as well as the plots of the mean of the MVIB 2D stochastic encodings. For the MVIB stochastic encodings z∼p(z|x)=N(μ,σ2I), the depicted points represent the mean μ. The K dimension of the latent space has been set to 2 in order to allow a 2D visualisation of the encodings. For training MVIB, the JMVIB−T objective (Eq 8) has been optimised. For MVIB, five copies of the means plots are available, as they are obtained by training the model with five different independent training-test random splits. Both the PCA and the MVIB plots have been created starting from the default datasets collection. (ZIP) [file pcbi.1010050.s008.zip]

Archive with 124 entries (110 files):
- s6-file/
- __MACOSX/._s6-file
- s6-file/Hypertension/
- s6-file/Early-Colorectal-EMBL/
- s6-file/.DS_Store
- __MACOSX/s6-file/._.DS_Store
- s6-file/Colorectal-EMBL/
- s6-file/Obesity-joint/
- s6-file/Colorectal-YachidaS/
- s6-file/Obesity/
- s6-file/Delta-Colorectal/
- s6-file/IBD/
- s6-file/Cirrhosis/
- s6-file/T2D/
- s6-file/Colorectal/
- s6-file/WT2D/
- s6-file/Delta-Obesity/
- s6-file/Hypertension/.DS_Store
- __MACOSX/s6-file/Hypertension/._.DS_Store
- s6-file/Hypertension/3_embeddings.png
- s6-file/Hypertension/4_embeddings.png
- s6-file/Hypertension/PCA_projections.png
- __MACOSX/s6-file/Hypertension/._PCA_projections.png
- s6-file/Hypertension/2_embeddings.png
- s6-file/Hypertension/0_embeddings.png
- s6-file/Hypertension/1_embeddings.png
- s6-file/Early-Colorectal-EMBL/3_embeddings.png
- s6-file/Early-Colorectal-EMBL/4_embeddings.png
- s6-file/Early-Colorectal-EMBL/PCA_projections.png
- __MACOSX/s6-file/Early-Colorectal-EMBL/._PCA_projections.png
- s6-file/Early-Colorectal-EMBL/2_embeddings.png
- s6-file/Early-Colorectal-EMBL/0_embeddings.png
- s6-file/Early-Colorectal-EMBL/1_embeddings.png
- s6-file/Colorectal-EMBL/3_embeddings.png
- s6-file/Colorectal-EMBL/4_embeddings.png
- s6-file/Colorectal-EMBL/PCA_projections.png
- __MACOSX/s6-file/Colorectal-EMBL/._PCA_projections.png
- s6-file/Colorectal-EMBL/2_embeddings.png
- s6-file/Colorectal-EMBL/0_embeddings.png
- s6-file/Colorectal-EMBL/1_embeddings.png
- s6-file/Obesity-joint/3_embeddings.png
- s6-file/Obesity-joint/4_embeddings.png
- s6-file/Obesity-joint/PCA_projections.png
- __MACOSX/s6-file/Obesity-joint/._PCA_projections.png
- s6-file/Obesity-joint/2_embeddings.png
- s6-file/Obesity-joint/0_embeddings.png
- s6-file/Obesity-joint/1_embeddings.png
- s6-file/Colorectal-YachidaS/3_embeddings.png
- s6-file/Colorectal-YachidaS/4_embeddings.png
- s6-file/Colorectal-YachidaS/PCA_projections.png
- __MACOSX/s6-file/Colorectal-YachidaS/._PCA_projections.png
- s6-file/Colorectal-YachidaS/2_embeddings.png
- s6-file/Colorectal-YachidaS/0_embeddings.png
- s6-file/Colorectal-YachidaS/1_embeddings.png
- s6-file/Obesity/3_embeddings.png
- s6-file/Obesity/4_embeddings.png
- s6-file/Obesity/PCA_projections.png
- __MACOSX/s6-file/Obesity/._PCA_projections.png
- s6-file/Obesity/2_embeddings.png
- s6-file/Obesity/0_embeddings.png
- s6-file/Obesity/1_embeddings.png
- s6-file/Delta-Colorectal/.DS_Store
- __MACOSX/s6-file/Delta-Colorectal/._.DS_Store
- s6-file/Delta-Colorectal/3_embeddings.png
- __MACOSX/s6-file/Delta-Colorectal/._3_embeddings.png
- s6-file/Delta-Colorectal/4_embeddings.png
- s6-file/Delta-Colorectal/PCA_projections.png
- __MACOSX/s6-file/Delta-Colorectal/._PCA_projections.png
- s6-file/Delta-Colorectal/2_embeddings.png
- s6-file/Delta-Colorectal/0_embeddings.png
- s6-file/Delta-Colorectal/1_embeddings.png
- s6-file/IBD/3_embeddings.png
- s6-file/IBD/4_embeddings.png
- s6-file/IBD/PCA_projections.png
- __MACOSX/s6-file/IBD/._PCA_projections.png
- s6-file/IBD/2_embeddings.png
- s6-file/IBD/0_embeddings.png
- s6-file/IBD/1_embeddings.png
- s6-file/Cirrhosis/.DS_Store
- __MACOSX/s6-file/Cirrhosis/._.DS_Store
- s6-file/Cirrhosis/3_embeddings.png
- s6-file/Cirrhosis/4_embeddings.png
- s6-file/Cirrhosis/PCA_projections.png
- __MACOSX/s6-file/Cirrhosis/._PCA_projections.png
- s6-file/Cirrhosis/2_embeddings.png
- __MACOSX/s6-file/Cirrhosis/._2_embeddings.png
- s6-file/Cirrhosis/0_embeddings.png
- s6-file/Cirrhosis/1_embeddings.png
- s6-file/T2D/3_embeddings.png
- s6-file/T2D/4_embeddings.png
- s6-file/T2D/PCA_projections.png
- __MACOSX/s6-file/T2D/._PCA_projections.png
- s6-file/T2D/2_embeddings.png
- s6-file/T2D/0_embeddings.png
- s6-file/T2D/1_embeddings.png
- s6-file/Colorectal/3_embeddings.png
- s6-file/Colorectal/4_embeddings.png
- s6-file/Colorectal/PCA_projections.png
- __MACOSX/s6-file/Colorectal/._PCA_projections.png
- s6-file/Colorectal/2_embeddings.png
- s6-file/Colorectal/0_embeddings.png
- s6-file/Colorectal/1_embeddings.png
- s6-file/WT2D/4_embeddings_95_confidence.png
- __MACOSX/s6-file/WT2D/._4_embeddings_95_confidence.png
- s6-file/WT2D/1_embeddings_95_confidence.png
- s6-file/WT2D/2_embeddings_95_confidence.png
- __MACOSX/s6-file/WT2D/._2_embeddings_95_confidence.png
- s6-file/WT2D/3_embeddings.png
- s6-file/WT2D/4_embeddings.png
- s6-file/WT2D/3_embeddings_95_confidence.png
- s6-file/WT2D/PCA_projections.png
- __MACOSX/s6-file/WT2D/._PCA_projections.png
- s6-file/WT2D/0_embeddings_95_confidence.png
- __MACOSX/s6-file/WT2D/._0_embeddings_95_confidence.png
- s6-file/WT2D/2_embeddings.png
- s6-file/WT2D/0_embeddings.png
- s6-file/WT2D/1_embeddings.png
- s6-file/Delta-Obesity/3_embeddings.png
- s6-file/Delta-Obesity/4_embeddings.png
- s6-file/Delta-Obesity/PCA_projections.png
- __MACOSX/s6-file/Delta-Obesity/._PCA_projections.png
- s6-file/Delta-Obesity/2_embeddings.png
- s6-file/Delta-Obesity/0_embeddings.png
- s6-file/Delta-Obesity/1_embeddings.png
