# Supplementary material for: Microbiome-based disease prediction with multimodal variational information bottlenecks
Source: PLoS Comput Biol. 2022 Apr 11;18(4):e1010050. doi: 10.1371/journal.pcbi.1010050 (PMC9022840; doi:10.1371/journal.pcbi.1010050)
Supplement: S4 File — These files present the plots of the top 25 microbial species and strain markers for all datasets considered in this work, analogous to what Fig 5A depicts for the species from the Colorectal-EMBL dataset. Additionally, the scripts used to create the plots are included. (ZIP) [file pcbi.1010050.s009.zip › s8-file/check_npy_files.ipynb]

# %% [code]
import numpy as np

# %% [code]
data_folder = '22-Jul-2021--17-54-36'

datasets = [
#  'Delta-Obesity',
#  'Early-Colorectal-EMBL',
#  'Cirrhosis',
#  'IBD',
#  'Obesity',
#  'Obesity-joint',
# 'Delta-Colorectal',
#  'Colorectal-EMBL',
#  'Hypertension',
#  'T2D',
#  'Colorectal',
  'WT2D',
  'Colorectal-YachidaS'
]

# %% [code]
for dataset in datasets:
    fname = '/Users/nle5293/Documents/1-Projects/1-Microbiome/__paper/saliences/data/'+data_folder+'/'+dataset+'/full_abundance_saliency.npy'
    df = np.load(fname)
    df.shape
    np.save('/Users/nle5293/Documents/1-Projects/1-Microbiome/__paper/saliences/data/'+data_folder+'/'+dataset+'/full_abundance_saliency_.npy', df.astype(np.float64))
    
    fname = '/Users/nle5293/Documents/1-Projects/1-Microbiome/__paper/saliences/data/'+data_folder+'/'+dataset+'/full_labels.npy'
    df = np.load(fname)
    df.shape
    np.save('/Users/nle5293/Documents/1-Projects/1-Microbiome/__paper/saliences/data/'+data_folder+'/'+dataset+'/full_labels_.npy', df.astype(np.float64))
    
    fname = '/Users/nle5293/Documents/1-Projects/1-Microbiome/__paper/saliences/data/'+data_folder+'/'+dataset+'/full_predictions.npy'
    df = np.load(fname)
    df.shape
    np.save('/Users/nle5293/Documents/1-Projects/1-Microbiome/__paper/saliences/data/'+data_folder+'/'+dataset+'/full_predictions_.npy', df.astype(np.float64))
    
    fname = '/Users/nle5293/Documents/1-Projects/1-Microbiome/__paper/saliences/data/'+data_folder+'/'+dataset+'/abundance_saliency_maps.npy'
    df = np.load(fname)
    df.shape
    np.save('/Users/nle5293/Documents/1-Projects/1-Microbiome/__paper/saliences/data/'+data_folder+'/'+dataset+'/abundance_saliency_maps_.npy', df.astype(np.float64))

# %% [code]
for dataset in datasets:
    fname = '/Users/nle5293/Documents/1-Projects/1-Microbiome/__paper/saliences/data/'+data_folder+'/'+dataset+'/full_markers_saliency.npy'
    df = np.load(fname)
    df.shape
    np.save('/Users/nle5293/Documents/1-Projects/1-Microbiome/__paper/saliences/data/'+data_folder+'/'+dataset+'/full_markers_saliency_.npy', df.astype(np.float64))
    
    #fname = '/Users/nle5293/Documents/1-Projects/1-Microbiome/__paper/saliences/data/'+data_folder+'/'+dataset+'/markers_saliency_maps.npy'
    #df = np.load(fname)
    #df.shape
    #np.save('/Users/nle5293/Documents/1-Projects/1-Microbiome/__paper/saliences/data/'+data_folder+'/'+dataset+'/markers_saliency_maps_.npy', df.astype(np.float64))
