# Supplementary material for: Microbiome-based disease prediction with multimodal variational information bottlenecks
Source: PLoS Comput Biol. 2022 Apr 11;18(4):e1010050. doi: 10.1371/journal.pcbi.1010050 (PMC9022840; doi:10.1371/journal.pcbi.1010050)
Supplement: S4 File — These files present the plots of the top 25 microbial species and strain markers for all datasets considered in this work, analogous to what Fig 5A depicts for the species from the Colorectal-EMBL dataset. Additionally, the scripts used to create the plots are included. (ZIP) [file pcbi.1010050.s009.zip › s8-file/plot_s8.R]

#
# This script plots saliences for species abundances and gene markers for S8 supplementary
#

library(here)

library(jsonlite)
library(stringr)
library(hash)

library(ggplot2)
library(ggpubr)

library(RcppCNPy)
library(reshape2)
library(dplyr)


# Globals  ===============================================================

# Initialize project paths
here::i_am("scripts/plot_s8.R")

# Data folders
ROOT_DATA <- here::here('data')
DIR_DATA <- file.path(ROOT_DATA, 'datasets', 'default')
DIR_SALIENCY <- file.path(ROOT_DATA, 'saliency_maps')

# Output folders
ROOT_PLOTS <- here::here('plots')
DIR_PLOTS <- file.path(ROOT_PLOTS, 's8')

# Dataset names
datasets = c(
  'Delta-Obesity',
  'Early-Colorectal-EMBL',
  'Cirrhosis',
  'IBD',
  'Obesity',
  'Obesity-joint',
  'Delta-Colorectal',
  'Colorectal-EMBL',
  'Hypertension',
  'T2D',
  'Colorectal',
  'WT2D',
  'Colorectal-YachidaS'
)
dataset <- datasets[3] # select dataset manually

# Other globals
start_row <- 211  # start data body in input dataframes
n_top_ <- 25  # default N top species to output
n_rep_experiments <- 25 # total number of repeated experiments
class_one_threshold <- 0.5  # current threshold to convert predictions to class 1
p_thr_ <- 0.1 # p-value threshold in Wilcoxon test
use_p_fdr_ <- TRUE # use results with FDR correction from Wilcoxon test
sort_mode_ <- 'Mean' # sort saliencies by mean values


# Create label dictionary for healthy/affected status in the dataset
label_dict = hash()
  # Controls
label_dict[['n']] = 0
  # Chirrhosis
label_dict[['cirrhosis']] = 1
  # Colorectal Cancer
label_dict[['cancer']] = 1 
label_dict[['small_adenoma']] = 0
  # IBD
label_dict[['ibd_ulcerative_colitis']] = 1 
label_dict[['ibd_crohn_disease']] = 1
# T2D and WT2D
label_dict[['t2d']] = 1
# Obesity / Obesity-joint
label_dict[['leaness']] = 0 
label_dict[['obesity']] = 1
# Early-Colorectal-EMBL (early = 0, I, II; late = III, IV)
label_dict[['crc_0']] = 0 
label_dict[['crc_I']] = 0
label_dict[['crc_II']] = 0
label_dict[['crc_III']] = 1
label_dict[['crc_IV']] = 1
# Colorectal-EMBL (healthy = n)
label_dict[['CRC_0']] = 1
label_dict[['CRC_I']] = 1
label_dict[['CRC_II']] = 1
label_dict[['CRC_III']] = 1
label_dict[['CRC_IV']] = 1
# Hypertension
label_dict[['Health']] = 0
label_dict[['Hypertension']] = 1
# Custom
label_dict[['sick']] = 1
# YachidaS
label_dict[['healthy']] = 0
label_dict[['CRC-0']] = 1
label_dict[['CRC-I']] = 1
label_dict[['CRC-II']] = 1
label_dict[['CRC-III']] = 1
label_dict[['CRC-IV']] = 1
label_dict[['adenoma']] = 1
label_dict[['carcinoma_surgery_history']] = 1


# Function definitions ======================================================

FancyScientific <- function(l) {
  # turn in to character string in scientific notation
  l <- gsub("0e\\+00","0",l)
  l <- format(l, scientific = TRUE)
  # quote the part before the exponent to keep all the digits
  l <- gsub("^(.*)e", "'\\1'e", l)
  # turn the 'e+' into plotmath format
  l <- gsub("e", "%*%10^", l)
  # return this as an expression
  parse(text=l)
}


GetSpeciesNames <- function(data) {
  # Get substring with species names from whole taxa branch.
  #
  # Args:
  #   data: Column of dataframe that contains taxa paths.
  #
  # Returns:
  #   Vector of strings with species names.
  
  species <- as.vector(sapply(
    data, 
    function(in_str)
      ifelse(str_split_fixed(in_str, ".s__", 2)[2] != "", 
             str_split_fixed(in_str, ".s__", 2)[2], 
             str_split_fixed(in_str, ".g__", 2)[2])))
  
  species <- str_replace_all(species, "([A-Z])_([0-9])", "\\1-\\2")
  
  species <- gsub("sp_", "sp. ", species)
  species <- gsub("CAG_", "CAG:", species)
  species_new <- gsub("_", " ", species)
  
  species_new <- str_replace_all(species_new, "([0-9]) ([0-9])", "\\1_\\2")
  species_new <- str_replace_all(species_new, "([0-9]) ([0-9])", "\\1_\\2")
  
  return(species_new)
}


TestRepresentedSpecies <- function(df_abundance, p_thr = 0.05, use_p_fdr = TRUE) {
  # Perform Wilcoxon test to identify over- and underrepresented species.
  #
  # Args:
  #   df_abundance: Dataframe with abundances.
  #   p_thr: P-value threshold.
  #   use_p_fdr: Use adjusted p-values.
  #
  # Returns:
  #   Dataframe with statistical test results for the species.  
  
  # Split head and body
  df_header <- df_abundance[1:start_row-1, ]
  df_body <- df_abundance[start_row:nrow(df_abundance), ]
  
  # Get status of the patients
  patient_labels <- df_header[df_header[, 1]=='disease', 2:ncol(df_header)]
  patient_labels <- unlist(lapply(patient_labels, function(data) label_dict[[data]]))
  groups <- factor(patient_labels, levels = c(0, 1))
  
  # Create dataframe with summary statistics on patient groups
  #df_stats <- data.frame(row.names = str_split_fixed(df_body[, 1], ".s__", 2)[,2])
  df_stats <- data.frame(row.names = GetSpeciesNames(df_body[, 1]))
  df_stats$check_names <- df_body[, 1]
  
  # Perform Wilcoxon test
  print("Performing Wilcoxon test to find overrepresented species...")
  
  # Over-represented in affected group
  df_stats$W_greater_pval <- apply(
    df_body[, 2:ncol(df_body)], 
    MARGIN = 1, 
    FUN = function(x_line)
      wilcox.test(
        as.numeric(unlist(x_line[groups==1])),
        as.numeric(unlist(x_line[groups==0])),
        alternative = "greater"
      )$p.value
    )
  
  # Over-represented in health group
  df_stats$W_less_pval <- apply(
    df_body[, 2:ncol(df_body)],
    MARGIN = 1,
    FUN = function(x_line)
      wilcox.test(
        as.numeric(unlist(x_line[groups==1])),
        as.numeric(unlist(x_line[groups==0])),
        alternative = "less"
      )$p.value
    )                    
  
  # Two-side test
  df_stats$W_twoside_pval <- apply(
    df_body[, 2:ncol(df_body)],
    MARGIN = 1,
    FUN = function(x_line)
      wilcox.test(
        as.numeric(unlist(x_line[groups==0])),
        as.numeric(unlist(x_line[groups==1])),
        alternative = "two.sided"
      )$p.value
    )                    
  
  # Adjust W-test p-values for multiple comparisons
  df_stats$W_gt_pval_fdr <- p.adjust(df_stats$W_greater_pval, method = "fdr")
  df_stats$W_ls_pval_fdr <- p.adjust(df_stats$W_less_pval, method = "fdr")
  df_stats$W_twoside_pval_fdr <- p.adjust(df_stats$W_twoside_pval, method = "fdr")
  
  # Columns with colors for over- and under-represented species
  if (use_p_fdr == TRUE) {
    df_stats$representation <- 
      if_else(
        df_stats$W_gt_pval_fdr < p_thr, "Significantly more abundant \nin affected",
                  if_else(df_stats$W_ls_pval_fdr < p_thr, "Significantly more abundant \nin healthy", "Not significant")
      )
  } else {
    df_stats$representation <- 
      if_else(
        df_stats$W_greater_pval < p_thr, "Significantly more abundant \nin affected",
                  if_else(df_stats$W_less_pval < p_thr, "Significantly more abundant \nin healthy", "Not significant")
      )
  }
  
  return(df_stats)
}


# Start plotting ======================================================

#  Create output folders for plots if not exists
dir.create(ROOT_PLOTS)
dir.create(DIR_PLOTS)

# Operate with species abundances --------------------------------

for (dataset in datasets) {
  # Create dataset directory if not exists
  dir.create(file.path(DIR_PLOTS, dataset))

  # Calculate under- and over-represented species
  in_filename <- file.path(DIR_DATA, "abundance", paste("abundance_", dataset, ".txt", sep = ""))
  df_abundance <- read.csv(in_filename, sep="\t")
  df_stats <- TestRepresentedSpecies(df_abundance, p_thr = p_thr_, use_p_fdr = use_p_fdr_)
  
  print(paste("Plot saliences of species abundances for dataset", dataset))

  fname <- file.path(DIR_SALIENCY, dataset, "full_abundance_saliency_.npy")
  if (file.exists(fname)) {
    print("Generate plots from full saliency maps.")
    
    df_full_saliencies <- as.data.frame(npyLoad(fname))
    colnames(df_full_saliencies) <- GetSpeciesNames(df_abundance[start_row:nrow(df_abundance),1])
    dim_saliency_map <- dim(df_full_saliencies)
    print(paste("Dimension of saliency map:", dim_saliency_map[[1]], "x", dim_saliency_map[[2]]))
    
    fname_labels <- file.path(DIR_SALIENCY, dataset, "full_labels_.npy")
    df_full_labels <- as.data.frame(npyLoad(fname_labels))
    
    fname_predictions <- file.path(DIR_SALIENCY, dataset, "full_predictions_.npy")
    df_full_predictions <- as.data.frame(npyLoad(fname_predictions))
    
    # Convert predictions to 0/1 labels
    df_full_predictions_lb_ <- df_full_predictions
    df_full_predictions_lb_[] <- lapply(
      df_full_predictions_lb_, function(x) ifelse(x>class_one_threshold, 1, 0))
    
    # Get all true positive experiments
    tp_experiments_ind <- which(c(df_full_predictions_lb_)$V1 == c(df_full_labels)$V1, arr.ind = TRUE)
    df_tp_saliences <- df_full_saliencies[tp_experiments_ind,]
  
    # Calculate summary statistics
    df_melt <- melt(df_tp_saliences, id.vars = NULL)
  
    df_mean_summr <- aggregate(df_melt[, 2], list(df_melt$variable), mean)
    df_se_summr <- aggregate(df_melt[, 2], list(df_melt$variable), function(x) sqrt(var(x)/length(x)))
    
    df_mean_summr <- merge(df_mean_summr, df_se_summr, by.x = 1, by.y = 1, all.x = TRUE, all.y = FALSE) 
    df_summr <- merge(df_mean_summr, df_stats['representation'], by.x = 1, by.y = 0, all.x = TRUE, all.y = FALSE)
    
    colnames(df_summr) <- c('species', 'mean', 'se', 'representation')
    
    # Save ordered list of species to CSV
    # write.table(
    #   df_summr[order(df_summr$mean, decreasing = TRUE), ], 
    #   file.path(DIR_PLOTS, dataset, paste("abundance_TP_saliencies_no_rescale_pval-", p_thr_, ".csv", sep = "")), 
    #   row.names=FALSE, sep = "\t", quote = FALSE)
    
    # Select only top species
    df_summr <- df_summr[order(df_summr$mean, decreasing = TRUE), ][1:n_top_,]

    # Draw barplot for saliences ------------------------------
    
    p_barplot_err <- ggplot(
      df_summr,
      aes(x = reorder(species, mean), y = mean, fill = representation)
    ) +
    geom_col(aes(), width = 0.7) + 
    geom_errorbar(
      aes(ymin = mean - se, ymax = mean + se), width = .2, position = position_dodge(.9)
    ) +
    scale_fill_manual("", values = c(
      "Significantly more abundant \nin affected" = "blue", 
      "Significantly more abundant \nin healthy" = "brown",
      "Not significant" = "grey")) + 
    labs(
      title = paste("Mean saliences of species abundances"),
      subtitle = paste(dataset, "dataset, true positives"), 
      x = paste("Top", n_top_, "species"), 
      y = "Saliency",
    ) +
    theme_bw() +
    theme(
      plot.margin = margin(2, 1, 0, 1, unit = 'line'),
      plot.title = element_text(hjust = 0.5, size = 16),# face= "bold"), 
      plot.title.position = "plot",
      plot.subtitle = element_text(hjust = 0.5, size = 14), 
      # legend
      legend.position = "right",
      legend.text=element_text(size=12),
      legend.key.size = unit(1.0, "lines"),
      legend.title = element_text(face= "bold"),
      # axis
      axis.line = element_blank(),
      axis.title = element_text(size=14),
      axis.text = element_text(size=12, face= "italic")
    ) + 
    coord_flip() +
    scale_y_continuous(labels=FancyScientific)
    
    p_barplot_err
    
    fname <- file.path(DIR_PLOTS, dataset, paste("abundance_errbarplot_TP_saliences_no_rescale_pval-", p_thr_, ".png", sep = ""))
    ggsave(p_barplot_err, width = 12, height = 8, dpi = 300, bg = 'white', filename = fname)
    print(paste("Barplots from TP saliency map saved into", fname))
  }
}

# Operate with gene markers --------------------------------------------------

for (dataset in datasets) {
  # Create dataset directory if not exists
  dir.create(file.path(DIR_PLOTS, dataset))
  
  print(paste("Load files with gene marker data for dataset", dataset))
  fname_markers <- file.path(DIR_DATA, "marker", paste("marker_", dataset, ".txt", sep = ""))
  fname <- file.path(DIR_SALIENCY, dataset, "full_markers_saliency_.npy")
  
  print(paste("Plot saliences of gene markers for dataset", dataset))
  if (file.exists(fname_markers) & file.exists(fname)) {
    print("Generate marker plots from full saliency maps.")
    
    df_markers <- read.csv(fname_markers, sep="\t")
    df_full_saliencies <- as.data.frame(npyLoad(fname))
    colnames(df_full_saliencies) <- df_markers[start_row:nrow(df_markers),1]
    dim_saliency_map <- dim(df_full_saliencies)
    print(paste("Dimension of saliency map:", dim_saliency_map[[1]], "x", dim_saliency_map[[2]]))
    
    fname_labels <- file.path(DIR_SALIENCY, dataset, "full_labels_.npy")
    df_full_labels <- as.data.frame(npyLoad(fname_labels))
    
    fname_predictions <- file.path(DIR_SALIENCY, dataset, "full_predictions_.npy")
    df_full_predictions <- as.data.frame(npyLoad(fname_predictions))
    
    # Convert predictions to 0/1 labels
    df_full_predictions_lb_ <- df_full_predictions
    df_full_predictions_lb_[] <- lapply(
      df_full_predictions_lb_, function(x) ifelse(x>class_one_threshold, 1, 0))
    
    # Get all true positive experiments
    tp_experiments_ind <- which(c(df_full_predictions_lb_)$V1 == c(df_full_labels)$V1, arr.ind = TRUE)
    df_tp_saliences <- df_full_saliencies[tp_experiments_ind,]
    
    # Select top markers
    df_saliencies_summary <- as.data.frame(t(do.call(cbind, lapply(df_tp_saliences, summary))))
    df_saliencies_summary <- df_saliencies_summary[order(df_saliencies_summary[,'Mean'], decreasing = TRUE),]
    
    # Save ordered list of markers into CSV 
    # write.table(
    #   df_saliencies_summary['Mean'], file.path(DIR_PLOTS, dataset, paste("marker_TP_saliencies_no_rescale.csv", sep = "")), 
    #   row.names=TRUE, sep = "\t", quote = FALSE, col.names = NA)
    
    # Select top species with highest mean saliencies
    top_species <- row.names(df_saliencies_summary[1:n_top_,])
    
    # Calculate summary statistics
    df_melt <- melt(df_tp_saliences[,top_species], id.vars = NULL)
    df_mean_summr <- aggregate(df_melt[, 2], list(df_melt$variable), mean)
    df_se_summr <- aggregate(df_melt[, 2], list(df_melt$variable), function(x) sqrt(var(x)/length(x)))
    
    df_summr <- merge(df_mean_summr, df_se_summr, by.x = 1, by.y = 1, all.x = TRUE, all.y = FALSE)
    colnames(df_summr) <- c('species', 'mean', 'se')
    
    # Draw barplot for marker saliences --------------------------------------
    
    p_barplot_err <- ggplot(
      df_summr,
      aes(x = reorder(species, mean), y = mean, fill = mean)
    ) +
    geom_col(aes(), width = 0.7) + 
    geom_errorbar(
      aes(ymin = mean - se, ymax = mean + se), width = .2, position = position_dodge(.9)
    ) +
    labs(
      title = paste("Mean saliences of gene markers"),
      subtitle = paste(dataset, "dataset, true positives"),
      x = paste("Top", n_top_, "markers"), 
      y = "Saliency"
    ) +
    theme_bw() +
    theme(
      plot.margin = margin(2, 1, 0, 1, unit = 'line'),
      plot.title = element_text(hjust = 0.5, size = 16),
      plot.title.position = "plot",
      plot.subtitle = element_text(hjust = 0.5, size = 14), 
      # legend
      legend.position = "none",
      # axis
      axis.line = element_blank(),
      axis.title = element_text(size=14),
      axis.text = element_text(size=12),
      axis.text.y = element_text(size=11)
    ) + 
    coord_flip() +
    scale_y_continuous(labels=FancyScientific)
    
    p_barplot_err  
    
    fname <- file.path(DIR_PLOTS, dataset, paste("markers_errbarplot_TP_saliences_no_rescale.png", sep = ""))
    ggsave(p_barplot_err, width = 12, height = 8, dpi = 300, bg = 'white', filename = fname)
    print(paste("Barplots plot from TP markers saliency map saved into", fname))
  }
}
