# Supplementary material for: Microbiome-based disease prediction with multimodal variational information bottlenecks
Source: PLoS Comput Biol. 2022 Apr 11;18(4):e1010050. doi: 10.1371/journal.pcbi.1010050 (PMC9022840; doi:10.1371/journal.pcbi.1010050)
Supplement: S4 File — These files present the plots of the top 25 microbial species and strain markers for all datasets considered in this work, analogous to what Fig 5A depicts for the species from the Colorectal-EMBL dataset. Additionally, the scripts used to create the plots are included. (ZIP) [file pcbi.1010050.s009.zip › s8-file/README.txt]

This folder contains for each dataset:

1) plots of saliency maps for top 25 microbial species
2) plots of saliency maps for top 25 strain markers

Additionally, you can find in this folder:

- the .R script used to generate the plots, in case you will need to make plots again with other parameters.

- the .ipynb notebook to convert the .npy array saved by the microbiome_mvib.saliency.Saliency class in a format which works well with .R
Remark: microbiome_mvib.saliency.Saliency saves on disk `full_prediction.npy`, `full_markers_saliency.npy`, `full_labels.npy`, `full_abundance_saliency.npy`
