# Supplementary material for: Microbiome-based disease prediction with multimodal variational information bottlenecks
Source: PLoS Comput Biol. 2022 Apr 11;18(4):e1010050. doi: 10.1371/journal.pcbi.1010050 (PMC9022840; doi:10.1371/journal.pcbi.1010050)
Supplement: S5 File — For each dataset, two different kinds of plots are available. (A) the histogram of the average saliency distribution over microbial species. Species are sorted from left to right by decreasing saliency. Species abundance significance in healthy (red) and affected (blue) individuals was calculated using a Wilcoxon test for each microbial species for two unpaired samples: healthy and affected individuals. (B) violin plots of the saliency distributions for microbial species grouped by significance: significantly more abundant in affected (blue), significantly more abundant in healthy (red), no significance (grey). (ZIP) [file pcbi.1010050.s010.zip]

Archive with 41 entries (27 files):
- s9-file/
- s9-file/Cirrhosis/
- s9-file/Cirrhosis/abundance_barplot_TP_saliences_no_rescale_pval-0.1.png
- s9-file/Cirrhosis/abundance_violin_TP_saliences_no_rescale_pval-0.1.png
- s9-file/Colorectal/
- s9-file/Colorectal/abundance_barplot_TP_saliences_no_rescale_pval-0.1.png
- s9-file/Colorectal/abundance_violin_TP_saliences_no_rescale_pval-0.1.png
- s9-file/Colorectal-EMBL/
- s9-file/Colorectal-EMBL/abundance_barplot_TP_saliences_no_rescale_pval-0.1.png
- s9-file/Colorectal-EMBL/abundance_violin_TP_saliences_no_rescale_pval-0.1.png
- s9-file/Colorectal-YachidaS/
- s9-file/Colorectal-YachidaS/abundance_barplot_TP_saliences_no_rescale_pval-0.1.png
- s9-file/Colorectal-YachidaS/abundance_violin_TP_saliences_no_rescale_pval-0.1.png
- s9-file/Delta-Colorectal/
- s9-file/Delta-Colorectal/abundance_barplot_TP_saliences_no_rescale_pval-0.1.png
- s9-file/Delta-Colorectal/abundance_violin_TP_saliences_no_rescale_pval-0.1.png
- s9-file/Delta-Obesity/
- s9-file/Delta-Obesity/abundance_barplot_TP_saliences_no_rescale_pval-0.1.png
- s9-file/Delta-Obesity/abundance_violin_TP_saliences_no_rescale_pval-0.1.png
- s9-file/Early-Colorectal-EMBL/
- s9-file/Early-Colorectal-EMBL/abundance_barplot_TP_saliences_no_rescale_pval-0.1.png
- s9-file/Early-Colorectal-EMBL/abundance_violin_TP_saliences_no_rescale_pval-0.1.png
- s9-file/Hypertension/
- s9-file/Hypertension/abundance_barplot_TP_saliences_no_rescale_pval-0.1.png
- s9-file/Hypertension/abundance_violin_TP_saliences_no_rescale_pval-0.1.png
- s9-file/IBD/
- s9-file/IBD/abundance_barplot_TP_saliences_no_rescale_pval-0.1.png
- s9-file/IBD/abundance_violin_TP_saliences_no_rescale_pval-0.1.png
- s9-file/Obesity/
- s9-file/Obesity/abundance_barplot_TP_saliences_no_rescale_pval-0.1.png
- s9-file/Obesity/abundance_violin_TP_saliences_no_rescale_pval-0.1.png
- s9-file/Obesity-joint/
- s9-file/Obesity-joint/abundance_barplot_TP_saliences_no_rescale_pval-0.1.png
- s9-file/Obesity-joint/abundance_violin_TP_saliences_no_rescale_pval-0.1.png
- s9-file/plot_s9.R
- s9-file/T2D/
- s9-file/T2D/abundance_barplot_TP_saliences_no_rescale_pval-0.1.png
- s9-file/T2D/abundance_violin_TP_saliences_no_rescale_pval-0.1.png
- s9-file/WT2D/
- s9-file/WT2D/abundance_barplot_TP_saliences_no_rescale_pval-0.1.png
- s9-file/WT2D/abundance_violin_TP_saliences_no_rescale_pval-0.1.png
