# Supplementary material for: Microbiome-based disease prediction with multimodal variational information bottlenecks
Source: PLoS Comput Biol. 2022 Apr 11;18(4):e1010050. doi: 10.1371/journal.pcbi.1010050 (PMC9022840; doi:10.1371/journal.pcbi.1010050)
Supplement: S5 File — For each dataset, two different kinds of plots are available. (A) the histogram of the average saliency distribution over microbial species. Species are sorted from left to right by decreasing saliency. Species abundance significance in healthy (red) and affected (blue) individuals was calculated using a Wilcoxon test for each microbial species for two unpaired samples: healthy and affected individuals. (B) violin plots of the saliency distributions for microbial species grouped by significance: significantly more abundant in affected (blue), significantly more abundant in healthy (red), no significance (grey). (ZIP) [file pcbi.1010050.s010.zip › s9-file/plot_s9.R]

#
# This script generates figures with the distributions of species abundances for S9 supplementary
#

library(here)

library(jsonlite)
library(stringr)
library(hash)

library(ggplot2)
library(ggpubr)

library(RcppCNPy)
library(reshape2)
library(dplyr)


# Globals  ===============================================================

# Initialize project paths
here::i_am("scripts/plot_saliencies_all_species.R")

# Data folders
ROOT_DATA <- here::here('data')
DIR_DATA <- file.path(ROOT_DATA, 'datasets', 'default')
DIR_SALIENCY <- file.path(ROOT_DATA, 'saliency_maps')

# Output folders
ROOT_PLOTS <- here::here('plots')
DIR_PLOTS <- file.path(ROOT_PLOTS, 's9')

# Dataset names
datasets = c(
  'Delta-Obesity',
  'Early-Colorectal-EMBL',
  'Cirrhosis',
  'IBD',
  'Obesity',
  'Obesity-joint',
  'Delta-Colorectal',
  'Colorectal-EMBL',
  'Hypertension',
  'T2D',
  'Colorectal',
  'WT2D',
  'Colorectal-YachidaS'
)

# Other globals
start_row <- 211  # start data body in input dataframes
n_top_ <- 25  # default N top species to output
n_rep_experiments <- 25 # total number of repeated experiments
class_one_threshold <- 0.5  # current threshold to convert predictions to class 1
p_thr_ <- 0.1 # p-value threshold in Wilcoxon test
use_p_fdr_ <- TRUE # use results with FDR correction from Wilcoxon test
sort_mode_ <- 'Mean' # sort saliences by mean values

# Create label dictionary for healthy/affected status in the dataset
label_dict = hash()
  # Controls
label_dict[['n']] = 0
  # Chirrhosis
label_dict[['cirrhosis']] = 1
  # Colorectal Cancer
label_dict[['cancer']] = 1 
label_dict[['small_adenoma']] = 0
  # IBD
label_dict[['ibd_ulcerative_colitis']] = 1 
label_dict[['ibd_crohn_disease']] = 1
# T2D and WT2D
label_dict[['t2d']] = 1
# Obesity / Obesity-joint
label_dict[['leaness']] = 0 
label_dict[['obesity']] = 1
# Early-Colorectal-EMBL (early = 0, I, II; late = III, IV)
label_dict[['crc_0']] = 0 
label_dict[['crc_I']] = 0
label_dict[['crc_II']] = 0
label_dict[['crc_III']] = 1
label_dict[['crc_IV']] = 1
# Colorectal-EMBL (healthy = n)
label_dict[['CRC_0']] = 1
label_dict[['CRC_I']] = 1
label_dict[['CRC_II']] = 1
label_dict[['CRC_III']] = 1
label_dict[['CRC_IV']] = 1
# Hypertension
label_dict[['Health']] = 0
label_dict[['Hypertension']] = 1
# Custom
label_dict[['sick']] = 1
# YachidaS
label_dict[['healthy']] = 0
label_dict[['CRC-0']] = 1
label_dict[['CRC-I']] = 1
label_dict[['CRC-II']] = 1
label_dict[['CRC-III']] = 1
label_dict[['CRC-IV']] = 1
label_dict[['adenoma']] = 1
label_dict[['carcinoma_surgery_history']] = 1


# Function definitions ======================================================


FancyScientific <- function(l) {
  # turn in to character string in scientific notation
  l <- gsub("0e\\+00","0",l)
  l <- format(l, scientific = TRUE)
  # quote the part before the exponent to keep all the digits
  l <- gsub("^(.*)e", "'\\1'e", l)
  # turn the 'e+' into plotmath format
  l <- gsub("e", "%*%10^", l)
  # return this as an expression
  parse(text=l)
}


GetSpeciesNames <- function(data) {
  # Get substring with species names from whole taxa branch.
  #
  # Args:
  #   data: Column of dataframe that contains taxa paths.
  #
  # Returns:
  #   Vector of strings with names of species.
  
  species <- as.vector(sapply(
    data, 
    function(in_str)
      ifelse(str_split_fixed(in_str, ".s__", 2)[2] != "", 
             str_split_fixed(in_str, ".s__", 2)[2], 
             str_split_fixed(in_str, ".g__", 2)[2])))
  
  species <- str_replace_all(species, "([A-Z])_([0-9])", "\\1-\\2")
  
  species <- gsub("sp_", "sp. ", species)
  species <- gsub("CAG_", "CAG:", species)
  species_new <- gsub("_", " ", species)
  
  species_new <- str_replace_all(species_new, "([0-9]) ([0-9])", "\\1_\\2")
  species_new <- str_replace_all(species_new, "([0-9]) ([0-9])", "\\1_\\2")
  
  return(species_new)
}


TestRepresentedSpecies <- function(df_abundance, p_thr = 0.05, use_p_fdr = TRUE) {
  # Perform Wilcoxon test to identify over- and underrepresented species.
  #
  # Args:
  #   df_abundance: Dataframe with abundances.
  #   p_thr: P-value threshold.
  #   use_p_fdr: Use adjusted p-values.
  #
  # Returns:
  #   Dataframe with statistical test results for the species.  
  
  # Split head and body
  df_header <- df_abundance[1:start_row-1, ]
  df_body <- df_abundance[start_row:nrow(df_abundance), ]
  
  # Get status of the patients
  patient_labels <- df_header[df_header[, 1]=='disease', 2:ncol(df_header)]
  patient_labels <- unlist(lapply(patient_labels, function(data) label_dict[[data]]))
  groups <- factor(patient_labels, levels = c(0, 1))
  
  # Create dataframe with summary statistics on patient groups
  df_stats <- data.frame(row.names = GetSpeciesNames(df_body[, 1]))
  df_stats$check_names <- df_body[, 1]
  
  # Perform Wilcoxon test
  print("Performing Wilcoxon test to find overrepresented species...")
  
  # Over-represented in affected group
  df_stats$W_greater_pval <- apply(
    df_body[, 2:ncol(df_body)], 
    MARGIN = 1, 
    FUN = function(x_line)
      wilcox.test(
        as.numeric(unlist(x_line[groups==1])),
        as.numeric(unlist(x_line[groups==0])),
        alternative = "greater"
      )$p.value
  )
  
  # Over-represented in health group
  df_stats$W_less_pval <- apply(
    df_body[, 2:ncol(df_body)],
    MARGIN = 1,
    FUN = function(x_line)
      wilcox.test(
        as.numeric(unlist(x_line[groups==1])),
        as.numeric(unlist(x_line[groups==0])),
        alternative = "less"
      )$p.value
  )                    
  
  # Two-side test
  df_stats$W_twoside_pval <- apply(
    df_body[, 2:ncol(df_body)],
    MARGIN = 1,
    FUN = function(x_line)
      wilcox.test(
        as.numeric(unlist(x_line[groups==0])),
        as.numeric(unlist(x_line[groups==1])),
        alternative = "two.sided"
      )$p.value
  )                    
  
  # Adjust W-test p-values for multiple comparisons
  df_stats$W_gt_pval_fdr <- p.adjust(df_stats$W_greater_pval, method = "fdr")
  df_stats$W_ls_pval_fdr <- p.adjust(df_stats$W_less_pval, method = "fdr")
  df_stats$W_twoside_pval_fdr <- p.adjust(df_stats$W_twoside_pval, method = "fdr")
  
  # Columns with colors for over- and under-represented species
  if (use_p_fdr == TRUE) {
    df_stats$representation <- 
      if_else(
        df_stats$W_gt_pval_fdr < p_thr, "Significantly more abundant\nin affected",
        if_else(df_stats$W_ls_pval_fdr < p_thr, "Significantly more abundant\nin healthy", "Not significant")
      )
  } else {
    df_stats$representation <- 
      if_else(
        df_stats$W_greater_pval < p_thr, "Significantly more abundant\nin affected",
        if_else(df_stats$W_less_pval < p_thr, "Significantly more abundant\nin healthy", "Not significant")
      )
  }
  
  return(df_stats)
}


# Start plotting ======================================================


#  Create output folders for plots if not exists
dir.create(ROOT_PLOTS)
dir.create(DIR_PLOTS)

for (dataset in datasets) {
  # Output directory for the dataset
  dir.create(file.path(DIR_PLOTS, dataset)) 
  
  # Calculate under- and over-represented species
  in_filename <- file.path(DIR_DATA, "abundance", paste("abundance_", dataset, ".txt", sep = ""))
  df_abundance <- read.csv(in_filename, sep="\t")
  df_stats <- TestRepresentedSpecies(df_abundance, p_thr = p_thr_, use_p_fdr = use_p_fdr_)

  print(paste("Generate plots for dataset", dataset))
  
  fname <- file.path(DIR_SALIENCY, dataset, "full_abundance_saliency_.npy")
  if (file.exists(fname)) {
    print("Generate plots from full saliency maps.")
    
    df_full_saliencies <- as.data.frame(npyLoad(fname))
    colnames(df_full_saliencies) <- GetSpeciesNames(df_abundance[start_row:nrow(df_abundance),1])
    dim_saliency_map <- dim(df_full_saliencies)
    print(paste("Dimension of saliency map:", dim_saliency_map[[1]], "x", dim_saliency_map[[2]]))
    
    fname_labels <- file.path(DIR_SALIENCY, dataset, "full_labels_.npy")
    df_full_labels <- as.data.frame(npyLoad(fname_labels))
    
    fname_predictions <- file.path(DIR_SALIENCY, dataset, "full_predictions_.npy")
    df_full_predictions <- as.data.frame(npyLoad(fname_predictions))
    
    # Convert predictions to 0/1 labels
    df_full_predictions_lb_ <- df_full_predictions
    df_full_predictions_lb_[] <- lapply(
      df_full_predictions_lb_, function(x) ifelse(x>class_one_threshold, 1, 0))
    
    # Get all true positive experiments
    tp_experiments_ind <- which(c(df_full_predictions_lb_)$V1 == c(df_full_labels)$V1, arr.ind = TRUE)
    df_tp_saliences <- df_full_saliencies[tp_experiments_ind,]
  
    # Calculate summary statistics
    df_melt <- melt(df_tp_saliences, id.vars = NULL)
  
    df_mean_summr <- aggregate(df_melt[, 2], list(df_melt$variable), mean)
    df_se_summr <- aggregate(df_melt[, 2], list(df_melt$variable), function(x) sqrt(var(x)/length(x)))
    df_mean_summr <- merge(df_mean_summr, df_se_summr, by.x = 1, by.y = 1, all.x = TRUE, all.y = FALSE) 
    df_summr <- merge(df_mean_summr, df_stats['representation'], by.x = 1, by.y = 0, all.x = TRUE, all.y = FALSE)
    
    colnames(df_summr) <- c('species', 'mean', 'se', 'representation')
    
    # Reordered summary statistics
    df_summr <- df_summr[order(df_summr$mean, decreasing = TRUE), ]
    
    # Draw distribution of saliences ------------------------------
    
    p_distr <- ggplot(
      df_summr,
      aes(x = reorder(species, -mean), y = mean, fill = representation)
    ) +
    geom_col(aes()) + 
    scale_fill_manual(
      name = NULL, 
      values = c(
        "Significantly more abundant\nin affected" = "blue", 
        "Significantly more abundant\nin healthy" = "brown",
        "Not significant" = "grey"
      )) +
    labs(
      title = paste("Mean saliences of species abundances"),
      subtitle = paste(dataset, "dataset, true positives"),
      x = "Species", 
      y = "Saliency"
    ) +
    theme_bw() +
    theme(
      plot.margin = margin(2, 1, 0, 1, unit = 'line'),
      plot.title = element_text(hjust = 0.5, size = 16),# face= "bold"), 
      plot.title.position = "plot",
      plot.subtitle = element_text(hjust = 0.5, size = 14), 
      # legend
      legend.position = "right",
      legend.text = element_text(size=11),
      legend.key.size = unit(1.0, "lines"),
      # panel
      panel.background = element_blank(),
      panel.grid.major = element_blank(),
      axis.line = element_line(colour = "black"),
      axis.title = element_text(size=14),
      axis.text = element_text(size=12),
      axis.text.x = element_blank(),      
      axis.ticks.x = element_blank(),
    ) +
    scale_y_continuous(labels=fancy_scientific)
    p_distr
    
    fname <- file.path(
      DIR_PLOTS, dataset, paste("abundance_barplot_TP_saliences_no_rescale_pval-", p_thr_, ".png", sep = ""))
    ggsave(p_distr, width = 12, height = 8, dpi = 300, bg = 'white', filename = fname)
    print(paste("Barplots from TP saliency map saved into", fname))
  }
  
  # Draw violin plot ---------------------------
  
  p_violine <- ggplot(
    df_summr,
    aes(x = representation, y = mean, fill = representation)
  ) +
  geom_violin() + 
  geom_boxplot(width=0.1) +
  labs(
    title = paste("Mean saliences of species abundances"),
    subtitle = paste(dataset, "dataset, true positives"),
    x = "Species", 
    y = "Saliency"
  ) +
  scale_fill_manual(
    name = NULL, 
    values = c(
      "Significantly more abundant\nin affected" = "blue", 
      "Significantly more abundant\nin healthy" = "brown",
      "Not significant" = "grey"
    )) +
  theme_bw() +
  theme(
    plot.margin = margin(2, 1, 0, 1, unit = 'line'),
    plot.title = element_text(hjust = 0.5, size = 16),# face= "bold"), 
    plot.title.position = "plot",
    plot.subtitle = element_text(hjust = 0.5, size = 14), 
    # legend
    legend.position = "right",
    legend.text=element_text(size=11),
    legend.key.size = unit(1.0, "lines"),
    # panel
    panel.background = element_blank(),
    panel.grid.major = element_blank(),
    axis.line = element_line(colour = "black"),
    axis.title = element_text(size=14),
    axis.text = element_text(size=11),
    axis.text.x = element_blank(),      
    axis.ticks.x = element_blank(),
  ) +    
  coord_flip()
  p_violine
  
  fname <- file.path(
    DIR_PLOTS, dataset, paste("abundance_violin_TP_saliences_no_rescale_pval-", p_thr_, ".png", sep = ""))
  ggsave(p_violine, width = 12, height = 8, dpi = 300, bg = 'white', filename = fname)
  print(paste("Barplots from TP saliency map saved into", fname))
}
